# Supplementary material for: Plasma Mucin-1 as a Potential Biomarker for Diabetic Peripheral Neuropathy in Type 2 Diabetes
Source: Biomolecules. 2026 Jan 12;16(1):128. doi: 10.3390/biom16010128 (PMC12839277; doi:10.3390/biom16010128)
Supplement: Supplementary file 1 [file biomolecules-16-00128-s001.zip]

Archive with 1 entries (1 files):
- biomolecules-4047606-supplementary.pdf
